# Supplementary material for: NMDA Receptors Regulate Oxidative Damage in Keratinocytes during Complex Regional Pain Syndrome in HaCaT Cells and Male Rats
Source: Antioxidants (Basel). 2024 Feb 18;13(2):244. doi: 10.3390/antiox13020244 (PMC10886417; doi:10.3390/antiox13020244)
Supplement: Supplementary file 1 [file antioxidants-13-00244-s001.zip]

Archive with 2 entries (2 files):
- 1.Supplementary figures.zip
- 2.Supplementary Tables.pdf
